# Supplementary material for: Caregiver Socio-Economic Factors and Perceived Effectiveness of Care Delivery in Relation to US Adolescent Vision Care: A Retrospective Analysis from a National Database
Source: Pediatr Rep. 2025 Aug 31;17(5):88. doi: 10.3390/pediatric17050088 (PMC12452628; doi:10.3390/pediatric17050088)
Supplement: Supplementary file 1 [file pediatrrep-17-00088-s001.zip]

Archive with 1 entries (1 files):
- pediatrrep-3803939-supplementary.pdf
